# Supplementary material for: Magnesium Supplementation Modifies Arthritis Synovial and Splenic Transcriptomic Signatures Including Ferroptosis and Cell Senescence Biological Pathways
Source: Nutrients. 2024 Dec 9;16(23):4247. doi: 10.3390/nu16234247 (PMC11644223; doi:10.3390/nu16234247)
Supplement: Supplementary file 1 [file nutrients-16-04247-s001.zip]

Archive with 5 entries (5 files):
- Supplementary methods file_RNA sequencing_Novogene.pdf
- Supplementary Table S1_ Reactome enriched pathways in Mg2800 vs Mg500_synovial tissues and spleens.pdf
- Supplementary Table S2. Gene Ontology enriched pathway in Mg2800 vs Mg500.pdf
- Supplementary Table S3. DEG in synovial tissues from Mg2800 versus Mg500 diet mice..pdf
- Supplementary Table S4. DEG in spleens from Mg2800 versus Mg500 diet mice..pdf
